# Supplementary material for: Unravelling Mechanisms of Doxorubicin-Induced Toxicity in 3D Human Intestinal Organoids
Source: Int J Mol Sci. 2022 Jan 24;23(3):1286. doi: 10.3390/ijms23031286 (PMC8836276; doi:10.3390/ijms23031286)
Supplement: Supplementary file 1 [file ijms-23-01286-s001.zip]

Archive with 1 entries (1 files):
- ijms-1553393-supplementary.pdf
